# Supplementary material for: Prevalence of hypertension among type 2 diabetes mellitus patients in Ethiopia: a systematic review and meta-analysis
Source: Int Health. 2022 Sep 2;15(3):235–41. doi: 10.1093/inthealth/ihac060 (PMC10153558; doi:10.1093/inthealth/ihac060)
Supplement: ihac060_Supplemental_Files [file ihac060_supplemental_files.zip]

Archive with 3 entries (3 files):
- Additional file 3.docx
- Additional File 1.docx
- Additional file 2.docx
